# Supplementary material for: Genome-wide expression datasets of anti-VEGF and dexamethasone treatment of angiogenesis in the rat cornea
Source: Sci Data. 2017 Aug 15;4:170111. doi: 10.1038/sdata.2017.111 (PMC5556618; doi:10.1038/sdata.2017.111)
Supplement: Supplementary file 1 [file sdata2017111-isa1.zip › i_Investigation.txt]

# Investigation File generated for Scientific Data with Investigation File Authoring Tool version 0.1.0 on 24/07/2017 - This metadata file is CC0
ONTOLOGY SOURCE REFERENCE
Term Source Name	NCBITAXON	UBERON	UO	OBI	EFO
Term Source File	http://data.bioontology.org/ontologies/NCBITAXON	http://data.bioontology.org/ontologies/UBERON	http://data.bioontology.org/ontologies/UO	http://data.bioontology.org/ontologies/OBI	http://data.bioontology.org/ontologies/EFO
Term Source Version	2016AB	releases/2014-06-15	unknown	2014-08-18	2.85
Term Source Description	National Center for Biotechnology Information (NCBI) Organismal Classification	Uber Anatomy Ontology	Units of Measurement Ontology	Ontology for Biomedical Investigations	Experimental Factor Ontology
INVESTIGATION
Investigation Identifier
Investigation Title
Investigation Description
Investigation Submission Date
Investigation Public Release Date
INVESTIGATION PUBLICATIONS
Investigation PubMed ID
Investigation Publication DOI
Investigation Publication Author List
Investigation Publication Title
Investigation Publication Status
Investigation Publication Status Term Accession Number
Investigation Publication Status Term Source REF
INVESTIGATION CONTACTS
Investigation Person Last Name
Investigation Person Mid Initials
Investigation Person First Name
Investigation Person Address
Investigation Person Phone
Investigation Person Fax
Investigation Person Email
Investigation Person Affiliation
Investigation Person Roles
Investigation Person Roles Term Accession Number
Investigation Person Roles Term Source REF
STUDY
Study Identifier	10.1038/sdata.2017.111
Study Title	Genome-wide expression datasets of anti-VEGF and dexamethasone treatment of angiogenesis in the rat cornea
Study Submission Date	28/11/2016
Study Public Release Date	15/08/2017
Study Description	http://www.nature.com/articles/sdata2017111#abstract
Study File Name	s_study_Lagali.txt
Comment[Subject Keywords]	////;///;//;//;///
Comment[Manuscript Licence]	CC BY-4.0
Comment[Experimental Metadata Licence]	CC0
Comment[Supplementary Information File Name]	
Comment[Supplementary Information File Type]	x-zip-compressed
Comment[Supplementary Information File URL]	http://www.nature.com/articles/sdata2017111#supplementary-information
Comment[Data Repository]	Gene Expression Omnibus
Comment[Data Record Accession]	GSE87330
Comment[Data Record URI]	https://www.ncbi.nlm.nih.gov/gds/?term=GSE87330
STUDY DESIGN DESCRIPTORS
Study Design Type	parallel group design	compound treatment design
Study Design Type Term Accession Number	OBI:0500006	OBI:0000951
Study Design Type Term Source REF	OBI	OBI
STUDY PUBLICATIONS
Study PubMed ID	""
Study Publication DOI	doi:10.1038/s41598-017-07129-4
Study Publication Author List	""
Study Publication Title	""
Study Publication Status	published
Study Publication Status Term Accession Number	
Study Publication Status Term Source REF	
STUDY FACTORS
Study Factor Name	treatment
Study Factor Type	compound based treatment
Study Factor Type Term Accession Number	http://www.ebi.ac.uk/efo/EFO_0000369
Study Factor Type Term Source REF	EFO
STUDY ASSAYS
Study Assay Measurement Type	transcription profiling assay
Study Assay Measurement Type Term Accession Number	OBI:0000424
Study Assay Measurement Type Term Source REF	OBI
Study Assay Technology Type	microarray
Study Assay Technology Type Term Accession Number	OBI:0400147
Study Assay Technology Type Term Source REF	OBI
Study Assay Technology Platform	""
Study Assay File Name	a_assay_Lagali.txt
STUDY PROTOCOLS
Study Protocol Name	Suture model of inflammatory corneal angiogenesis	Treatment regime	Sample collection and RNA extraction	Microarray target preparation
Study Protocol Type	protocol	protocol	RNA extraction	microarray assay
Study Protocol Type Term Accession Number	OBI:0000272	OBI:0000272	OBI:0666666	OBI:0001985
Study Protocol Type Term Source REF	OBI	OBI	OBI	OBI
Study Protocol Description				
Study Protocol URI	""	""	""	""
Study Protocol Version				
Study Protocol Parameters Name	""	""	""	microarray; manufacturer
Study Protocol Parameters Name Term Accession Number	""	""	""	""
Study Protocol Parameters Name Term Source REF	""	""	""	""
Study Protocol Components Name	""	""	""	""
Study Protocol Components Type	""	""	""	""
Study Protocol Components Type Term Accession Number	""	""	""	""
Study Protocol Components Type Term Source REF	""	""	""	""
STUDY CONTACTS
Study Person Last Name	Mukwaya	Mirabelli	Lennikov	Xeroudaki	Schaupper	Peebo	Lagali
Study Person First Name	Anthony	Pierfrancesco	Anton	Maria	Mira	Beatrice	Neil
Study Person Mid Initials							
Study Person Email	""	""	""	""	""	""	neil.lagali@liu.se
Study Person Phone							
Study Person Fax							
Study Person Address							
Study Person Affiliation	Department of Ophthalmology, Institute for Clinical and Experimental Medicine, Faculty of Health Sciences, Linköping University, Linköping 58183, Sweden	Department of Ophthalmology, Institute for Clinical and Experimental Medicine, Faculty of Health Sciences, Linköping University, Linköping 58183, Sweden	Department of Ophthalmology, Institute for Clinical and Experimental Medicine, Faculty of Health Sciences, Linköping University, Linköping 58183, Sweden	Department of Ophthalmology, Institute for Clinical and Experimental Medicine, Faculty of Health Sciences, Linköping University, Linköping 58183, Sweden	Department of Ophthalmology, Institute for Clinical and Experimental Medicine, Faculty of Health Sciences, Linköping University, Linköping 58183, Sweden	Department of Ophthalmology, Institute for Clinical and Experimental Medicine, Faculty of Health Sciences, Linköping University, Linköping 58183, Sweden	Department of Ophthalmology, Institute for Clinical and Experimental Medicine, Faculty of Health Sciences, Linköping University, Linköping 58183, Sweden
Study Person Roles							
Study Person Roles Term Accession Number							
Study Person Roles Term Source REF							
Comment[Study Person ORCID]	0000-0002-9645-8942						0000-0003-1079-4361
Comment[Funder]							
Comment[FundRef ID]							
Comment[Funder Term Source REF]							
Comment[Grant Identifier]							
