# Supplementary material for: Genome-wide expression datasets of anti-VEGF and dexamethasone treatment of angiogenesis in the rat cornea
Source: Sci Data. 2017 Aug 15;4:170111. doi: 10.1038/sdata.2017.111 (PMC5556618; doi:10.1038/sdata.2017.111)
Supplement: Supplementary file 1 [file sdata2017111-isa1.zip › s_study_Lagali.txt]

Source Name	Characteristics[organism]	Term Source REF	Term Accession Number	Characteristics[organism part]	Term Source REF	Term Accession Number	Characteristics[age]	Unit	Term Source REF	Term Accession Number	Protocol REF	Protocol REF	Protocol REF	Sample Name	Material Type	Term Source REF	Term Accession Number	Factor Value[treatment]
Scanbur AB, Sollentuna, Sweden	Rattus norvegicus	NCBITAXON	NCBITaxon:10116	cornea	UBERON	UBERON:0000964	12	week	UO	UO:0000034	Suture model of inflammatory corneal angiogenesis	Treatment regime	Sample collection and RNA extraction	F1	total RNA	EFO	EFO:0004964	anti-Vegf
Scanbur AB, Sollentuna, Sweden	Rattus norvegicus	NCBITAXON	NCBITaxon:10116	cornea	UBERON	UBERON:0000964	13	week	UO	UO:0000034	Suture model of inflammatory corneal angiogenesis	Treatment regime	Sample collection and RNA extraction	F2	total RNA	EFO	EFO:0004964	anti-Vegf
Scanbur AB, Sollentuna, Sweden	Rattus norvegicus	NCBITAXON	NCBITaxon:10116	cornea	UBERON	UBERON:0000964	12	week	UO	UO:0000034	Suture model of inflammatory corneal angiogenesis	Treatment regime	Sample collection and RNA extraction	F6	total RNA	EFO	EFO:0004964	anti-Vegf
Scanbur AB, Sollentuna, Sweden	Rattus norvegicus	NCBITAXON	NCBITaxon:10116	cornea	UBERON	UBERON:0000964	13	week	UO	UO:0000034	Suture model of inflammatory corneal angiogenesis	Treatment regime	Sample collection and RNA extraction	F7	total RNA	EFO	EFO:0004964	anti-Vegf
Scanbur AB, Sollentuna, Sweden	Rattus norvegicus	NCBITAXON	NCBITaxon:10116	cornea	UBERON	UBERON:0000964	12	week	UO	UO:0000034	Suture model of inflammatory corneal angiogenesis	Treatment regime	Sample collection and RNA extraction	F17	total RNA	EFO	EFO:0004964	IgG
Scanbur AB, Sollentuna, Sweden	Rattus norvegicus	NCBITAXON	NCBITaxon:10116	cornea	UBERON	UBERON:0000964	13	week	UO	UO:0000034	Suture model of inflammatory corneal angiogenesis	Treatment regime	Sample collection and RNA extraction	F19	total RNA	EFO	EFO:0004964	IgG
Scanbur AB, Sollentuna, Sweden	Rattus norvegicus	NCBITAXON	NCBITaxon:10116	cornea	UBERON	UBERON:0000964	13	week	UO	UO:0000034	Suture model of inflammatory corneal angiogenesis	Treatment regime	Sample collection and RNA extraction	F22	total RNA	EFO	EFO:0004964	IgG
Scanbur AB, Sollentuna, Sweden	Rattus norvegicus	NCBITAXON	NCBITaxon:10116	cornea	UBERON	UBERON:0000964	12	week	UO	UO:0000034	Suture model of inflammatory corneal angiogenesis	Treatment regime	Sample collection and RNA extraction	F23	total RNA	EFO	EFO:0004964	IgG
Scanbur AB, Sollentuna, Sweden	Rattus norvegicus	NCBITAXON	NCBITaxon:10116	cornea	UBERON	UBERON:0000964	13	week	UO	UO:0000034	Suture model of inflammatory corneal angiogenesis	Treatment regime	Sample collection and RNA extraction	F25	total RNA	EFO	EFO:0004964	dexamethasone
Scanbur AB, Sollentuna, Sweden	Rattus norvegicus	NCBITAXON	NCBITaxon:10116	cornea	UBERON	UBERON:0000964	13	week	UO	UO:0000034	Suture model of inflammatory corneal angiogenesis	Treatment regime	Sample collection and RNA extraction	F26	total RNA	EFO	EFO:0004964	dexamethasone
Scanbur AB, Sollentuna, Sweden	Rattus norvegicus	NCBITAXON	NCBITaxon:10116	cornea	UBERON	UBERON:0000964	12	week	UO	UO:0000034	Suture model of inflammatory corneal angiogenesis	Treatment regime	Sample collection and RNA extraction	F27	total RNA	EFO	EFO:0004964	dexamethasone
Scanbur AB, Sollentuna, Sweden	Rattus norvegicus	NCBITAXON	NCBITaxon:10116	cornea	UBERON	UBERON:0000964	12	week	UO	UO:0000034	Suture model of inflammatory corneal angiogenesis	Treatment regime	Sample collection and RNA extraction	F30	total RNA	EFO	EFO:0004964	dexamethasone
Scanbur AB, Sollentuna, Sweden	Rattus norvegicus	NCBITAXON	NCBITaxon:10116	cornea	UBERON	UBERON:0000964	13	week	UO	UO:0000034	Suture model of inflammatory corneal angiogenesis	Treatment regime	Sample collection and RNA extraction	Cont 1	total RNA	EFO	EFO:0004964	Control
Scanbur AB, Sollentuna, Sweden	Rattus norvegicus	NCBITAXON	NCBITaxon:10116	cornea	UBERON	UBERON:0000964	13	week	UO	UO:0000034	Suture model of inflammatory corneal angiogenesis	Treatment regime	Sample collection and RNA extraction	Cont 2	total RNA	EFO	EFO:0004964	Control
Scanbur AB, Sollentuna, Sweden	Rattus norvegicus	NCBITAXON	NCBITaxon:10116	cornea	UBERON	UBERON:0000964	12	week	UO	UO:0000034	Suture model of inflammatory corneal angiogenesis	Treatment regime	Sample collection and RNA extraction	Cont 3	total RNA	EFO	EFO:0004964	Control
Scanbur AB, Sollentuna, Sweden	Rattus norvegicus	NCBITAXON	NCBITaxon:10116	cornea	UBERON	UBERON:0000964	12	week	UO	UO:0000034	Suture model of inflammatory corneal angiogenesis	Treatment regime	Sample collection and RNA extraction	Cont 4	total RNA	EFO	EFO:0004964	Control
