# Supplementary material for: Genome-wide expression datasets of anti-VEGF and dexamethasone treatment of angiogenesis in the rat cornea
Source: Sci Data. 2017 Aug 15;4:170111. doi: 10.1038/sdata.2017.111 (PMC5556618; doi:10.1038/sdata.2017.111)
Supplement: Supplementary file 1 [file sdata2017111-isa1.zip › a_assay_Lagali.txt]

Sample Name	Protocol REF	Parameter Value[microarray]	Parameter Value[manufacturer]	Assay Name	Raw Data File	Comment[Data Repository]	Comment[Data Record Accession]	Comment[Data Record URI]	Factor Value[treatment]
F1	Microarray target preparation	GeneChip Rat 230.20	Affymetrix	anti-Vegf_F1	GSM2327895	Gene Expression Omnibus	GSE87330	https://www.ncbi.nlm.nih.gov/gds/?term=GSE87330	anti-Vegf
F2	Microarray target preparation	GeneChip Rat 230.20	Affymetrix	anti-Vegf_F2	GSM2327896	Gene Expression Omnibus	GSE87330	https://www.ncbi.nlm.nih.gov/gds/?term=GSE87330	anti-Vegf
F6	Microarray target preparation	GeneChip Rat 230.20	Affymetrix	anti-Vegf_F6	GSM2327897	Gene Expression Omnibus	GSE87330	https://www.ncbi.nlm.nih.gov/gds/?term=GSE87330	anti-Vegf
F7	Microarray target preparation	GeneChip Rat 230.20	Affymetrix	anti-Vegf_F7	GSM2327898	Gene Expression Omnibus	GSE87330	https://www.ncbi.nlm.nih.gov/gds/?term=GSE87330	anti-Vegf
F17	Microarray target preparation	GeneChip Rat 230.20	Affymetrix	IgG_F17	GSM2327899	Gene Expression Omnibus	GSE87330	https://www.ncbi.nlm.nih.gov/gds/?term=GSE87330	IgG
F19	Microarray target preparation	GeneChip Rat 230.20	Affymetrix	IgG_F19	GSM2327900	Gene Expression Omnibus	GSE87330	https://www.ncbi.nlm.nih.gov/gds/?term=GSE87330	IgG
F22	Microarray target preparation	GeneChip Rat 230.20	Affymetrix	IgG_F22	GSM2327901	Gene Expression Omnibus	GSE87330	https://www.ncbi.nlm.nih.gov/gds/?term=GSE87330	IgG
F23	Microarray target preparation	GeneChip Rat 230.20	Affymetrix	IgG_F23	GSM2327902	Gene Expression Omnibus	GSE87330	https://www.ncbi.nlm.nih.gov/gds/?term=GSE87330	IgG
F25	Microarray target preparation	GeneChip Rat 230.20	Affymetrix	dexamethasone_F25	GSM2327903	Gene Expression Omnibus	GSE87330	https://www.ncbi.nlm.nih.gov/gds/?term=GSE87330	dexamethasone
F26	Microarray target preparation	GeneChip Rat 230.20	Affymetrix	dexamethasone_F26	GSM2327904	Gene Expression Omnibus	GSE87330	https://www.ncbi.nlm.nih.gov/gds/?term=GSE87330	dexamethasone
F27	Microarray target preparation	GeneChip Rat 230.20	Affymetrix	dexamethasone_F27	GSM2327905	Gene Expression Omnibus	GSE87330	https://www.ncbi.nlm.nih.gov/gds/?term=GSE87330	dexamethasone
F30	Microarray target preparation	GeneChip Rat 230.20	Affymetrix	dexamethasone_F30	GSM2327906	Gene Expression Omnibus	GSE87330	https://www.ncbi.nlm.nih.gov/gds/?term=GSE87330	dexamethasone
Cont 1	Microarray target preparation	GeneChip Rat 230.20	Affymetrix	Control 1	GSM2327907	Gene Expression Omnibus	GSE87330	https://www.ncbi.nlm.nih.gov/gds/?term=GSE87330	Control
Cont 2	Microarray target preparation	GeneChip Rat 230.20	Affymetrix	Control 2	GSM2327908	Gene Expression Omnibus	GSE87330	https://www.ncbi.nlm.nih.gov/gds/?term=GSE87330	Control
Cont 3	Microarray target preparation	GeneChip Rat 230.20	Affymetrix	Control 3	GSM2327909	Gene Expression Omnibus	GSE87330	https://www.ncbi.nlm.nih.gov/gds/?term=GSE87330	Control
Cont 4	Microarray target preparation	GeneChip Rat 230.20	Affymetrix	Control 4	GSM2327910	Gene Expression Omnibus	GSE87330	https://www.ncbi.nlm.nih.gov/gds/?term=GSE87330	Control
